# Supplementary material for: Leveraging Ligand Affinity and Properties: Discovery of Novel Benzamide-Type Cereblon Binders for the Design of PROTACs
Source: J Med Chem. 2023 Oct 30;66(21):14513–43. doi: 10.1021/acs.jmedchem.3c00851 (PMC10641816; doi:10.1021/acs.jmedchem.3c00851)
Supplement: Supplementary file 2 — jm3c00851_si_002.csv [file jm3c00851_si_002.csv]

		human CRBN thalidomide binding domain affinity		neosubstrate degradation (%)		target degradation (%)		pDC50 (BRD4)	Dmax (BRD4)	DC50,24h (HDAC6)
Compound	SMILE	IC50 (µM)	Ki (µM)	IKZF3	SALL4	BRD4	HDAC6	(MOLT4, 24 h)	(MOLT4, 24 h)	(MM.1S, 24 h) [nM]
2	NC1=C2C(C(N(C3CCC(NC3=O)=O)C2=O)=O)=CC=C1	13 ± 2.7	3.3 ± 1.4	86	95
3	NC1=C2C(C(N(C3CCC(NC3=O)=O)C2)=O)=CC=C1	19 ± 1.5	6.4 ± 0.8	57	70
6a	O=C(NC(CC1)C(NC1=O)=O)C2=CC=CC=C2	127 ± 40	63 ± 21
6b	O=C(NC(CC1)C(NC1=O)=O)C2=CC(F)=C(F)C(F)=C2F	65 ± 26	30 ± 14
8a	O=C(NC(CC1)C(NC1=O)=O)C2=CC=CC(N)=C2	107 ± 45	53 ± 24
8b	O=C(NC(CC1)C(NC1=O)=O)C2=CC=CC(N)=C2F	93 ± 19	45 ± 9.9
8c	O=C(NC(CC1)C(NC1=O)=O)C2=CC=C(N)C=C2	86 ± 21	41 ± 11
8d	O=C(NC(CC1)C(NC1=O)=O)C2=CC=C(N)C=C2F	63 ± 16	29 ± 8.2	39	14
8e	O=C(NC(CC1)C(NC1=O)=O)C2=CC=CC=C2N	74 ± 14	35 ± 7.0
8f	O=C(NC(CC1)C(NC1=O)=O)C2=C(F)C=CC=C2N	114 ± 60	56 ± 31
11a	O=C(NC(CC1)C(NC1=O)=O)C2=CC=C(N)C=C2Cl	60 ± 13	28 ± 6.6	13	<5
11b	O=C(NC(CC1)C(NC1=O)=O)C2=CC=C(N)C=C2C(F)(F)F	87 ± 25	42 ± 13	69	45
11c	O=C(NC(CC1)C(NC1=O)=O)C2=CC=C(N)C=C2C	132 ± 55	65 ± 29	57	< 5
11d	O=C(NC(CC1)C(NC1=O)=O)C2=CC=C(N)C=C2OC	28 ± 2.6	11 ± 1.4	14	14
11e	O=C(NC(CC1)C(NC1=O)=O)C2=CC=C(N)C=C2O	20 ± 2.0	6.8 ± 1.0	41	< 5
11f	O=C(NC(CC1)C(NC1=O)=O)C2=CC(F)=C(N)C(OC)=C2F	90 ± 17	44 ± 9.0	63	42
15	O=C(NC(CC1)C(NC1=O)=O)C2=CC=C(NCCCC)C=C2F	62 ± 29	29 ± 15	<5	14
16	O=C(NC(CC1)C(NC1=O)=O)C2=CC=C(NCC(NCCCC)=O)C=C2F	55 ± 16	25 ± 8.5	<5	21
17	O=C(NC(CC1)C(NC1=O)=O)C2=CC=C(OCCCC)C=C2F	65 ± 18	31 ± 9.2	<5	37
18	O=C(NC(CC1)C(NC1=O)=O)C2=CC=C(NCCCC)C=C2OC			<5	19
19	O=C(NC(CC1)C(NC1=O)=O)C2=CC(F)=C(NCCCC)C(OC)=C2F	75 ± 30	35 ± 16	10	26
20	O=C(C(N1N=NC2=CC(NCCCC)=CC=C2C1=O)CC3)NC3=O	16 ± 3.6	4.9 ± 1.9	12	67
21	O=C(C(C1=CC=C(OCCCC)C=C1)CC2)NC2=O	14 ± 1.5	3.9 ± 0.8	<5	55
22	O=C1N(C(CC2)C(NC2=O)=O)C(C3=C1C=CC(NCCCC)=C3)=O			<5	73
23	O=C(C(N(CC1=C2C=CC(NCCCC)=C1)C2=O)CC3)NC3=O	7.4 ± 1.3	0.43 ± 0.68	<5	52
dBET57	O=C(NCCNC1=CC=CC(C(N2C(CC3)C(NC3=O)=O)=O)=C1C2=O)C[C@H]4C5=NN=C(C)N5C6=C(C(C)=C(C)S6)C(C7=CC=C(Cl)C=C7)=N4					92
MZ1	CC1=C(C)SC2=C1C(C3=CC=C(Cl)C=C3)=N[C@@H](CC(NCCOCCOCCOCC(N[C@@H](C(C)(C)C)C(N4[C@@H](C[C@@H](O)C4)C(NCC5=CC=C(C6=C(N=CS6)C)C=C5)=O)=O)=O)=O)C7=NN=C(C)N27					94
43a	O=C(NC(CC1)C(NC1=O)=O)C2=CC=C(NCCNC(C[C@@H]3N=C(C4=CC=C(Cl)C=C4)C5=C(SC(C)=C5C)N6C(C)=NN=C36)=O)C=C2F					70
43b	O=C(NC(CC1)C(NC1=O)=O)C2=CC=C(NCCCCNC(C[C@@H]3N=C(C4=CC=C(Cl)C=C4)C5=C(SC(C)=C5C)N6C(C)=NN=C36)=O)C=C2F					85
43c	O=C(NC(CC1)C(NC1=O)=O)C2=CC=C(NCCCCCCNC(C[C@@H]3N=C(C4=CC=C(Cl)C=C4)C5=C(SC(C)=C5C)N6C(C)=NN=C36)=O)C=C2F					80
43d	O=C(NC(CC1)C(NC1=O)=O)C2=CC=C(NCCCCCCCCNC(C[C@@H]3N=C(C4=CC=C(Cl)C=C4)C5=C(SC(C)=C5C)N6C(C)=NN=C36)=O)C=C2F					69
43e	O=C(NC(CC1)C(NC1=O)=O)C2=CC=C(NCCCCCCCCCCNC(C[C@@H]3N=C(C4=CC=C(Cl)C=C4)C5=C(SC(C)=C5C)N6C(C)=NN=C36)=O)C=C2F					65
43f	O=C(NC(CC1)C(NC1=O)=O)C2=CC=C(NCCOCCNC(C[C@@H]3N=C(C4=CC=C(Cl)C=C4)C5=C(SC(C)=C5C)N6C(C)=NN=C36)=O)C=C2F					81
43g	O=C(NC(CC1)C(NC1=O)=O)C2=CC=C(NCCOCCOCCNC(C[C@@H]3N=C(C4=CC=C(Cl)C=C4)C5=C(SC(C)=C5C)N6C(C)=NN=C36)=O)C=C2F					60
43h	O=C(NC(CC1)C(NC1=O)=O)C2=CC=C(N3CCC(CNC(C[C@@H]4N=C(C5=CC=C(Cl)C=C5)C6=C(SC(C)=C6C)N7C(C)=NN=C47)=O)CC3)C=C2F					91		8.3	>99
43j	O=C(NC(CC1)C(NC1=O)=O)C2=CC=C(N(CC3)CCC43CCN(C(C[C@@H]5N=C(C6=CC=C(Cl)C=C6)C7=C(SC(C)=C7C)N8C(C)=NN=C58)=O)CC4)C=C2F					83
43k	O=C(NC(CC1)C(NC1=O)=O)C2=CC=C(N(C3=CC=C(N4CCC(CNC(C[C@@H]5N=C(C6=CC=C(Cl)C=C6)C7=C(SC(C)=C7C)N8C(C)=NN=C58)=O)CC4)C=C3)C)C=C2F					37
44h	O=C(NC(CC1)C(NC1=O)=O)C2=CC=C(N3CCC(CNC(C[C@@H]4N=C(C5=CC=C(Cl)C=C5)C6=C(SC(C)=C6C)N7C(C)=NN=C47)=O)CC3)C=C2OC					96		9.2	>99
45h	O=C(NC(CC1)C(NC1=O)=O)C2=CC=C(N3CCC(CNC(C[C@@H]4N=C(C5=CC=C(Cl)C=C5)C6=C(SC(C)=C6C)N7C(C)=NN=C47)=O)CC3)C=C2					83
50	O=C(NC(CC1)C(NC1=O)=O)C2=CC=C(NCC(NCCCCCCCC(NC3=CC=C(C(NCCCCCCC(NO)=O)=O)C=C3)=O)=O)C=C2F						81
51	O=C(NC(CC1)C(NC1=O)=O)C2=CC=C(NCC(NCCCCCCCC(NC3=CC=C(C(NCCCCCCC(NO)=O)=O)C=C3)=O)=O)C=C2OC						87			5.9
A6	O=C(C1=CC=C(C=C1)NC(CCCCCCCNC(COC2=CC=CC(C(N3C4CCC(NC4=O)=O)=O)=C2C3=O)=O)=O)NCCCCCCC(NO)=O						72			6.6
52	O=C(C1=CC=CC=N1)NC2CCC(NC2=O)=O	133 ± 85	66 ± 44
53	O=C(NC1CCC(NC1=O)=O)C2=C(NC(C)=O)SC=C2	131 ± 68	65 ± 35
54	CC(O1)=CC2=C1C(C(NC3CCC(NC3=O)=O)=O)=CC=C2	36 ± 10	15 ± 5.4
